# Supplementary material for: Synergistic Effects of Heat-Treated Green Tea Extract and Enzymatically-Modified Isoquercitrin in Preventing Obesity
Source: Nutrients. 2023 Jun 28;15(13):2931. doi: 10.3390/nu15132931 (PMC10346566; doi:10.3390/nu15132931)
Supplement: Supplementary file 1 [file nutrients-15-02931-s001.zip]

Archive with 1 entries (1 files):
- nutrients-2446796-supplementary.pdf
